# Supplementary material for: Use of Honey Bees and Hive Products as Bioindicators to Assess Environmental Contamination in Targeted Areas of the Campania Region (Italy)
Source: Animals (Basel). 2024 May 13;14(10):1446. doi: 10.3390/ani14101446 (PMC11117287; doi:10.3390/ani14101446)
Supplement: Supplementary file 1 [file animals-14-01446-s001.zip]

Archive with 1 entries (1 files):
- animals-2940762-SI.pdf
